# Supplementary material for: Correlation Analysis of Genetic Mutations and Galectin Levels in Breast Cancer Patients
Source: Genes (Basel). 2024 Jun 20;15(6):818. doi: 10.3390/genes15060818 (PMC11203217; doi:10.3390/genes15060818)
Supplement: Supplementary file 1 [file genes-15-00818-s001.zip]

Archive with 1 entries (1 files):
- genes-3008782-supplementary.xlsx
